# Supplementary material for: Plant trichomes and a single gene GLABRA1 contribute to insect community composition on field-grown Arabidopsis thaliana
Source: BMC Plant Biol. 2019 Apr 27;19:163. doi: 10.1186/s12870-019-1705-2 (PMC6486987; doi:10.1186/s12870-019-1705-2)
Supplement: Supplementary file 4 — Effects of trichome density, the first and second principal component (PC1 and PC2) of aliphatic glucosinolates (GSLs), presence of flowering stems and initial plant sizes on insect abundance and community composition for 17 natural accessions of Arabidopsis thaliana. Standardized coefficient (Coef.), standard error (SE), t-value, and FDR-corrected P-values are shown for each explanatory variable from Zurich, Switzerland and Otsu, Japan. Bold values highlight significant effects at Pfdr < 0.05. (XLSX 14 kb) [file 12870_2019_1705_MOESM4_ESM.xlsx]

## Sheet: Additional_File_4
Zurich							Otsu
Response	Explanatory	Coef.	SE	t	Pfdr		Response	Explanatory	Coef.	SE	t	Pfdr
Leaf holes	Trichome	-0.53	0.1	-5.52	1.7.E-06		Turnip sawfly	Trichome	-0.49	0.1	-4.72	6e-05
	GSL_PC1	-0.15	0.08	-1.76	0.11			GSL_PC1	-0.08	0.09	-0.86	0.58
	GSL_PC2	-0.16	0.07	-2.44	0.06			GSL_PC2	0.22	0.07	2.97	0.04
	Flowering	-0.28	0.15	-1.89	0.24			Flowering	0.24	0.16	1.53	0.15
	Initial leaf length	0.45	0.08	5.98	1.9.E-07			Initial leaf length	0.1	0.07	1.41	0.19
Diamond back moth	Trichome	-0.01	0.11	-0.14	0.89		Diamond back moth	Trichome	0.11	0.11	0.97	0.47
	GSL_PC1	-0.2	0.09	-2.12	0.06			GSL_PC1	0.03	0.1	0.28	0.85
	GSL_PC2	0	0.07	0.05	0.99			GSL_PC2	0.06	0.08	0.78	0.71
	Flowering	0.21	0.17	1.24	0.45			Flowering	0.1	0.17	0.58	0.56
	Initial leaf length	0.1	0.08	1.14	0.28			Initial leaf length	0.34	0.08	4.25	0.00045
Striped flea beetle	Trichome	-0.45	0.09	-5.1	6.0.E-06		Cabbage butterfly	Trichome	-0.3	0.1	-2.99	0.01
	GSL_PC1	-0.17	0.08	-2.15	0.06			GSL_PC1	0.09	0.08	1.08	0.57
	GSL_PC2	-0.13	0.06	-2.12	0.11			GSL_PC2	-0.04	0.07	-0.54	0.71
	Flowering	-0.06	0.14	-0.43	0.67			Flowering	0.43	0.15	2.84	0.01
	Initial leaf length	0.37	0.07	5.18	2.7.E-06			Initial leaf length	0.22	0.07	3.06	0.01
Turnip flea beetle	Trichome	-0.08	0.11	-0.76	0.68		Green peach aphid	Trichome	0.03	0.12	0.22	0.82
	GSL_PC1	-0.01	0.1	-0.08	0.93			GSL_PC1	-0.07	0.1	-0.69	0.66
	GSL_PC2	0	0.08	0.01	0.99			GSL_PC2	0.05	0.08	0.61	0.71
	Flowering	-0.4	0.17	-2.33	0.13			Flowering	0.5	0.18	2.84	0.01
	Initial leaf length	0.23	0.09	2.63	0.01			Initial leaf length	0.16	0.08	1.93	0.07
Mustard aphid	Trichome	-0.02	0.11	-0.2	0.89		Mustard aphid	Trichome	0.25	0.12	2.08	0.09
	GSL_PC1	-0.19	0.1	-1.93	0.08			GSL_PC1	0.15	0.1	1.42	0.47
	GSL_PC2	0.05	0.08	0.58	0.75			GSL_PC2	-0.02	0.09	-0.22	0.85
	Flowering	0.22	0.18	1.22	0.45			Flowering	0.27	0.18	1.44	0.17
	Initial leaf length	0.04	0.09	0.41	0.68			Initial leaf length	0.1	0.09	1.14	0.28
Western flower thrip	Trichome	0.12	0.11	1.1	0.54		Western flower thrip	Trichome	-0.1	0.11	-0.93	0.47
	GSL_PC1	-0.07	0.1	-0.67	0.55			GSL_PC1	-0.21	0.1	-2.21	0.34
	GSL_PC2	0.3	0.08	3.86	0.002			GSL_PC2	0.09	0.08	1.14	0.71
	Flowering	-0.51	0.18	-2.92	0.05			Flowering	0.39	0.17	2.31	0.04
	Initial Leaf Length	0.37	0.09	4.23	7.0.E-05			Initial leaf length	0.04	0.08	0.56	0.58
Leaf chewer	Trichome	-0.42	0.09	-4.62	3.3.E-05		Leaf chewer	Trichome	-0.35	0.11	-3.18	0.01
	GSL_PC1	-0.21	0.08	-2.6	0.04			GSL_PC1	-0.05	0.09	-0.57	0.68
	GSL_PC2	-0.1	0.06	-1.55	0.25			GSL_PC2	0.19	0.08	2.48	0.08
	Flowering	-0.14	0.14	-0.99	0.48			Flowering	0.31	0.17	1.84	0.09
	Initial Leaf Length	0.41	0.07	5.67	4.2.E-07			Initial leaf length	0.31	0.08	3.94	0.0005
Internal feeder	Trichome	0.04	0.11	0.32	0.89		Internal feeder	Trichome	0.1	0.11	0.93	0.47
	GSL_PC1	-0.21	0.1	-2.18	0.06			GSL_PC1	-0.09	0.09	-0.94	0.58
	GSL_PC2	0.15	0.08	1.93	0.13			GSL_PC2	0.04	0.08	0.54	0.71
	Flowering	0.13	0.17	0.78	0.58			Flowering	0.7	0.17	4.1	0.0003
	Initial leaf length	0.21	0.09	2.41	0.02			Initial leaf length	0.18	0.08	2.21	0.05
Specialist	Trichome	-0.29	0.11	-2.75	0.02		Specialist	Trichome	-0.25	0.11	-2.21	0.09
	GSL_PC1	-0.28	0.09	-2.98	0.04			GSL_PC1	0.01	0.1	0.1	0.92
	GSL_PC2	-0.05	0.07	-0.71	0.75			GSL_PC2	0.17	0.08	2.1	0.15
	Flowering	0.07	0.17	0.43	0.67			Flowering	0.39	0.17	2.29	0.04
	Initial leaf length	0.29	0.08	3.46	0.001			Initial leaf length	0.32	0.08	3.98	0.0005
Generalist	Trichome	0.09	0.11	0.78	0.68		Generalist	Trichome	0.03	0.11	0.26	0.82
	GSL_PC1	-0.13	0.1	-1.32	0.23			GSL_PC1	-0.18	0.09	-1.92	0.34
	GSL_PC2	0.27	0.08	3.53	0.003			GSL_PC2	0.06	0.08	0.81	0.71
	Flowering	-0.18	0.17	-1.04	0.48			Flowering	0.65	0.16	3.93	0.0004
	Initial leaf length	0.4	0.09	4.59	2.2.E-05			Initial leaf length	0.16	0.08	2.09	0.06
Species richness	Trichome	-0.14	0.1	-1.32	0.45		Species richness	Trichome	-0.14	0.11	-1.34	0.36
	GSL_PC1	-0.24	0.09	-2.71	0.04			GSL_PC1	-0.15	0.09	-1.69	0.37
	GSL_PC2	-0.04	0.07	-0.6	0.75			GSL_PC2	0.07	0.08	0.88	0.71
	Flowering	-0.09	0.16	-0.53	0.67			Flowering	0.68	0.16	4.22	0.0003
	Initial leaf length	0.39	0.08	4.82	1.0.E-05			Initial leaf length	0.29	0.08	3.84	0.0005
Shannon diversity	Trichome	-0.06	0.1	-0.61	0.72		Shannon diversity	Trichome	-0.09	0.1	-0.85	0.48
	GSL_PC1	-0.22	0.09	-2.4	0.05			GSL_PC1	-0.11	0.09	-1.25	0.51
	GSL_PC2	0.01	0.07	0.13	0.99			GSL_PC2	0.01	0.07	0.19	0.85
	Flowering	-0.21	0.16	-1.26	0.45			Flowering	0.68	0.16	4.35	0.0003
	Initial leaf length	0.35	0.08	4.24	7.0.E-05			Initial leaf length	0.23	0.07	3.09	0.005
Total abundance	Trichome	-0.25	0.1	-2.43	0.02		Total abundance	Trichome	-0.19	0.11	-1.72	0.09
	GSL_PC1	-0.28	0.09	-3.11	0.002			GSL_PC1	-0.05	0.09	-0.54	0.59
	GSL_PC2	0	0.07	-0.04	0.97			GSL_PC2	0.2	0.08	2.58	0.01
	Flowering	0.04	0.16	0.24	0.81			Flowering	0.59	0.17	3.55	0.001
	Initial leaf length	0.36	0.08	4.37	2.3.E-05			Initial leaf length	0.34	0.08	4.39	2e-05
