# Supplementary material for: Plant trichomes and a single gene GLABRA1 contribute to insect community composition on field-grown Arabidopsis thaliana
Source: BMC Plant Biol. 2019 Apr 27;19:163. doi: 10.1186/s12870-019-1705-2 (PMC6486987; doi:10.1186/s12870-019-1705-2)
Supplement: Supplementary file 5 — Insect abundance data. (XLS 137 kb) [file 12870_2019_1705_MOESM5_ESM.xls]

## Sheet: AthaInsect2016_seasonalTotal
Site	ID	Rep	Block	Line	Bolting	LeafLen	Trichome	Mp_a	Mp_w	Mp_sum	Le_a	Le_w	Le_sum	mummy	Ps	Pa	Ar	Px	Tt	Fo	Pr_e	Pr_l	Pr_sum	Al	Cs	Bh	Tni	mine	Hole
JPN	1	1	1	Bay-0	1	32	26.3	0	0	0	11	0	11	0	1	0	2	2	0	0	0	0	0	0	0	0	0	0	0
JPN	2	1	1	gl1-2	1	29	4	0	0	0	1	0	1	1	0	0	0	1	0	1	0	0	0	0	0	0	0	0	0
JPN	3	1	1	Sha	1	30	55.5	0	0	0	0	0	0	0	0	0	2	0	0	0	0	0	0	0	0	0	0	0	0
JPN	4	1	1	Est-1	1	35	39.3	0	0	0	0	0	0	0	0	0	2	2	0	0	0	0	0	0	0	0	0	0	0
JPN	5	1	1	Cvi-0	1	42	104.3	1	1	2	76	5	81	3	0	0	1	3	0	0	0	0	0	0	0	0	0	0	0
JPN	6	1	1	Van-0	0	27	20.8	0	0	0	0	0	0	0	0	0	1	0	0	0	0	0	0	0	0	0	0	0	0
JPN	7	1	1	Ws-2	1	41	33.3	0	0	0	0	0	0	0	0	0	2	6	0	3	0	0	0	0	0	0	0	0	0
JPN	8	1	1	Kas-2	0	10	9	0	0	0	0	0	0	0	0	0	0	0	0	0	0	0	0	0	0	0	0	0	0
JPN	9	1	1	Ler-1	1	30	14.3	0	0	0	0	0	0	0	0	0	0	1	0	0	0	0	0	0	0	0	0	0	0
JPN	10	1	1	Se-0	0	32	30.5	0	0	0	0	0	0	0	1	0	0	0	0	0	0	0	0	0	0	0	0	0	0
JPN	11	1	1	Mr-0	0	30	23.3	0	0	0	0	0	0	0	0	0	0	0	0	1	0	0	0	0	0	0	0	0	0
JPN	12	1	1	gl1-1	1	37	0	0	0	0	0	1	1	0	1	0	4	0	0	0	0	0	0	0	0	0	0	0	0
JPN	13	1	1	Nd-1	1	32	47	0	0	0	0	0	0	0	1	0	1	0	0	0	0	0	0	0	0	0	0	0	0
JPN	14	1	1	Ms-0	0	37	43.6	0	0	0	0	0	0	0	0	0	1	0	0	0	0	0	0	0	0	0	0	0	0
JPN	15	1	1	Col-0	1	39	32.5	0	0	0	0	0	0	0	0	0	0	0	0	0	0	0	0	0	0	0	0	0	0
JPN	16	1	1	Tsu-1	1	31	11.3	0	0	0	0	0	0	0	0	0	1	1	0	0	0	0	0	0	0	0	0	0	0
JPN	17	1	1	Br-0	0	44	0	0	0	0	0	0	0	0	0	0	2	0	0	0	0	0	0	0	0	0	0	0	0
JPN	18	1	1	Kin-0	0	35	14	0	0	0	0	0	0	0	0	0	0	0	0	0	0	0	0	0	0	0	0	0	0
JPN	19	1	1	C24	1	26	2.5	0	0	0	0	0	0	0	0	0	6	0	0	0	0	0	0	0	0	0	0	0	0
JPN	20	2	1	Est-1	0	33	39.3	0	0	0	0	0	0	0	0	0	0	1	0	0	0	0	0	0	0	0	0	0	0
JPN	21	2	1	Van-0	0	28	20.8	0	0	0	0	0	0	0	3	0	1	1	0	0	0	0	0	0	0	0	0	0	0
JPN	22	2	1	Bay-0	1	28	26.3	0	0	0	0	0	0	0	0	0	0	0	0	0	0	0	0	0	0	0	0	0	0
JPN	23	2	1	Br-0	0	44	0	0	0	0	0	0	0	0	0	0	5	1	0	0	0	0	0	0	0	0	0	0	0
JPN	24	2	1	Nd-1	1	28	47	0	0	0	0	0	0	0	0	0	2	1	0	0	0	0	0	0	0	0	0	0	0
JPN	25	2	1	Cvi-0	1	42	104.3	0	2	2	0	0	0	0	0	0	0	2	0	0	0	0	0	0	0	0	0	0	0
JPN	26	2	1	gl1-2	0	27	4	0	0	0	0	0	0	0	0	0	3	0	0	0	0	0	0	0	0	0	0	0	0
JPN	27	2	1	Ms-0	0	37	43.6	0	0	0	0	0	0	0	0	0	0	4	0	0	0	0	0	0	0	0	0	0	0
JPN	28	2	1	Mr-0	0	38	23.3	0	0	0	0	0	0	0	0	0	3	2	0	0	0	0	0	0	0	0	0	0	0
JPN	29	2	1	Se-0	0	35	30.5	0	0	0	0	0	0	0	1	0	0	0	0	0	0	0	0	0	0	0	0	0	0
JPN	30	2	1	Ws-2	1	44	33.3	0	1	1	0	0	0	0	0	0	4	4	1	0	0	0	0	0	0	0	0	0	0
JPN	31	2	1	Sha	0	20	55.5	0	0	0	0	0	0	0	0	0	0	4	0	1	0	0	0	0	0	0	0	0	0
JPN	32	2	1	Kas-2	0	10	9	0	0	0	0	0	0	0	0	0	0	1	0	0	0	0	0	0	0	0	0	0	0
JPN	33	2	1	Ler-1	0	35	14.3	0	0	0	0	0	0	0	0	0	3	3	0	0	0	0	0	0	0	0	0	0	0
JPN	34	2	1	Col-0	0	34	32.5	0	0	0	0	0	0	0	0	0	1	3	1	0	0	0	0	0	0	0	0	0	0
JPN	35	2	1	Kin-0	0	31	14	0	0	0	0	0	0	0	0	0	0	4	0	0	0	0	0	0	0	0	0	0	0
JPN	36	2	1	gl1-1	1	30	0	0	0	0	0	0	0	0	0	0	8	1	0	0	0	0	0	0	0	1	0	0	0
JPN	37	2	1	C24	0	21	2.5	0	0	0	0	0	0	0	0	0	8	2	0	0	0	0	0	0	0	0	0	0	0
JPN	38	2	1	Tsu-1	1	38	11.3	0	0	0	0	0	0	0	0	0	2	4	0	0	0	0	0	0	0	0	0	0	0
JPN	39	3	1	Bay-0	1	25	26.3	0	0	0	0	0	0	0	0	0	3	0	0	1	0	0	0	0	0	0	0	0	0
JPN	40	3	1	Ms-0	0	32	43.6	0	0	0	0	1	1	0	0	0	2	0	0	0	0	0	0	1	0	0	0	0	0
JPN	41	3	1	Tsu-1	1	31	11.3	0	0	0	0	0	0	0	0	0	6	1	0	5	0	0	0	0	0	0	0	0	0
JPN	42	3	1	gl1-2	1	28	4	0	1	1	0	0	0	0	0	0	2	1	0	0	0	0	0	0	0	0	0	0	0
JPN	43	3	1	Kas-2	0	12	9	0	0	0	0	0	0	0	0	0	3	0	0	0	0	0	0	0	0	0	0	0	0
JPN	44	3	1	Ler-1	1	32	14.3	0	0	0	0	0	0	0	0	0	5	1	0	0	0	0	0	0	0	0	0	0	0
JPN	45	3	1	Sha	0	20	55.5	0	0	0	0	0	0	0	0	0	2	3	0	0	0	0	0	0	0	0	0	0	0
JPN	46	3	1	Mr-0	0	39	23.3	0	0	0	0	0	0	0	0	0	0	3	0	0	0	0	0	0	0	0	0	0	0
JPN	47	3	1	Cvi-0	1	33	104.3	1	0	1	2	0	2	0	0	0	0	1	1	1	0	0	0	0	0	0	0	0	0
JPN	48	3	1	Van-0	0	30	20.8	0	0	0	0	0	0	0	0	0	1	0	0	0	0	0	0	0	0	0	0	0	0
JPN	49	3	1	Nd-1	1	25	47	1	0	1	0	0	0	0	1	0	2	1	0	1	0	0	0	0	0	0	0	0	0
JPN	50	3	1	gl1-1	1	34	0	0	0	0	0	0	0	0	0	0	4	0	0	0	0	0	0	0	0	0	0	0	0
JPN	51	3	1	Se-0	0	33	30.5	0	0	0	0	0	0	0	0	0	0	0	0	0	0	0	0	0	0	0	0	0	0
JPN	52	3	1	Ws-2	0	37	33.3	0	0	0	0	0	0	0	1	0	0	3	0	0	0	0	0	0	0	0	0	0	0
JPN	53	3	1	Br-0	0	36	0	0	0	0	0	0	0	0	0	0	0	4	0	0	0	0	0	0	0	0	0	0	0
JPN	54	3	1	C24	1	27	2.5	0	0	0	0	0	0	0	1	0	9	3	0	0	0	0	0	0	0	0	0	0	0
JPN	55	3	1	Kin-0	0	30	14	0	0	0	0	0	0	0	0	0	0	0	0	0	0	0	0	0	0	0	0	0	0
JPN	56	3	1	Est-1	0	22	39.3	0	0	0	0	0	0	0	0	0	3	0	0	0	0	0	0	0	0	0	0	0	0
JPN	57	3	1	Col-0	1	29	32.5	0	0	0	0	0	0	0	0	0	0	0	1	0	0	0	0	0	0	0	0	0	0
JPN	58	4	1	Se-0	0	41	30.5	0	0	0	0	0	0	0	0	0	2	4	0	0	0	0	0	0	0	0	0	0	0
JPN	59	4	1	Mr-0	0	30	23.3	0	0	0	0	0	0	0	0	0	5	0	0	0	0	0	0	0	0	0	0	0	0
JPN	60	4	1	C24	1	25	2.5	0	0	0	0	0	0	0	0	0	3	1	0	0	0	0	0	0	0	0	0	0	0
JPN	61	4	1	Est-1	0	30	39.3	0	0	0	0	0	0	0	0	0	1	2	0	0	0	0	0	0	0	0	0	0	0
JPN	62	4	1	Kin-0	0	25	14	0	0	0	0	0	0	0	0	0	0	2	0	0	0	0	0	0	0	0	0	0	0
JPN	63	4	1	Ws-2	1	30	33.3	0	0	0	0	0	0	0	0	0	1	0	1	0	0	0	0	0	0	0	0	0	0
JPN	64	4	1	Tsu-1	1	20	11.3	0	0	0	0	0	0	0	1	0	4	0	0	0	0	0	0	0	0	0	0	0	0
JPN	65	4	1	Kas-2	0	40	9	0	0	0	0	0	0	0	0	0	0	1	0	0	0	0	0	0	0	0	0	0	0
JPN	66	4	1	Br-0	0	45	0	1	0	1	0	0	0	0	0	0	4	0	0	1	1	0	1	0	0	0	0	0	0
JPN	67	4	1	Col-0	0	34	32.5	0	0	0	0	0	0	0	0	0	1	0	0	0	0	0	0	0	0	0	0	0	0
JPN	68	4	1	gl1-2	0	27	4	0	0	0	0	0	0	0	0	0	3	1	0	0	0	0	0	0	0	0	0	0	0
JPN	69	4	1	gl1-1	0	30	0	0	2	2	0	0	0	0	0	0	3	1	0	0	0	0	0	0	0	0	0	0	0
JPN	70	4	1	Bay-0	1	31	26.3	0	0	0	0	0	0	0	0	0	1	0	0	0	0	0	0	0	0	0	0	0	0
JPN	71	4	1	Ler-1	1	27	14.3	0	0	0	0	0	0	0	0	0	0	3	0	0	0	0	0	0	0	0	0	0	0
JPN	72	4	1	Van-0	0	23	20.8	0	0	0	0	0	0	0	0	0	3	2	0	0	0	0	0	0	0	0	0	0	0
JPN	73	4	1	Nd-1	0	33	47	0	0	0	0	0	0	0	0	0	10	1	0	0	0	0	0	0	0	0	0	0	0
JPN	74	4	1	Ms-0	0	32	43.6	0	0	0	0	0	0	0	0	0	0	0	0	0	0	0	0	0	0	1	0	0	0
JPN	75	4	1	Sha	1	23	55.5	0	0	0	0	0	0	0	0	0	1	3	0	0	0	0	0	0	0	0	0	0	0
JPN	76	4	1	Cvi-0	1	35	104.3	0	0	0	0	0	0	0	0	0	0	2	0	2	0	0	0	0	1	0	0	0	0
JPN	77	5	1	Sha	0	20	55.5	0	0	0	0	0	0	0	0	0	1	0	0	1	0	0	0	0	0	0	0	0	0
JPN	78	5	1	gl1-1	0	28	0	0	0	0	0	0	0	0	0	0	3	0	1	0	0	0	0	0	0	0	0	0	0
JPN	79	5	1	Van-0	0	20	20.8	0	0	0	0	0	0	0	0	0	3	0	0	0	0	0	0	0	0	0	0	0	0
JPN	80	5	1	Cvi-0	1	35	104.3	0	0	0	0	0	0	0	0	0	0	3	0	0	0	0	0	0	1	0	0	0	0
JPN	81	5	2	gl1-2	0	24	4	0	0	0	0	0	0	0	0	0	3	0	0	0	0	0	0	0	0	0	0	0	0
JPN	82	5	2	Col-0	0	27	32.5	0	0	0	0	0	0	0	0	0	2	1	0	1	0	0	0	0	0	0	0	0	0
JPN	83	5	2	Kin-0	0	25	14	0	0	0	0	0	0	0	0	0	2	1	0	0	0	0	0	0	0	0	0	0	0
JPN	84	5	2	Se-0	0	26	30.5	0	0	0	0	0	0	0	0	0	0	1	0	0	0	0	0	0	0	0	0	0	0
JPN	85	5	2	Br-0	0	43	0	1	0	1	0	0	0	0	0	0	8	1	0	1	0	0	0	0	0	0	0	0	0
JPN	86	5	2	Bay-0	0	28	26.3	0	0	0	0	0	0	0	0	0	1	1	0	0	0	0	0	0	0	0	0	0	0
JPN	87	5	2	Ms-0	0	34	43.6	0	0	0	0	0	0	0	0	0	1	4	0	3	0	0	0	0	0	0	0	0	0
JPN	88	5	2	Kas-2	0	11	9	0	0	0	0	0	0	0	0	0	1	1	0	0	0	0	0	0	0	0	0	0	0
JPN	89	5	2	C24	0	27	2.5	0	0	0	0	0	0	0	0	0	8	3	0	0	0	0	0	0	0	0	0	0	0
JPN	90	5	2	Mr-0	0	24	23.3	0	0	0	0	0	0	0	0	0	0	0	0	1	0	0	0	0	0	0	0	0	0
JPN	91	5	2	Est-1	0	30	39.3	0	0	0	0	0	0	0	0	0	1	1	1	2	0	0	0	0	0	0	0	0	0
JPN	92	5	2	Ler-1	1	22	14.3	0	0	0	0	0	0	0	0	0	2	0	0	1	0	0	0	0	0	0	0	0	0
JPN	93	5	2	Nd-1	1	28	47	0	0	0	0	0	0	0	0	0	3	1	0	4	0	0	0	0	0	0	0	0	0
JPN	94	5	2	Tsu-1	0	37	11.3	5	0	5	0	0	0	0	0	0	2	3	0	0	0	0	0	0	1	0	0	0	0
JPN	95	5	2	Ws-2	1	35	33.3	0	0	0	0	0	0	0	0	0	2	3	0	0	0	0	0	1	0	0	0	0	0
JPN	96	6	2	Kin-0	0	25	14	0	0	0	0	0	0	0	0	0	0	0	0	0	0	0	0	0	0	0	0	0	0
JPN	97	6	2	gl1-1	1	27	0	0	0	0	0	0	0	0	0	0	4	0	0	0	0	0	0	0	0	0	0	0	0
JPN	98	6	2	Kas-2	0	11	9	0	0	0	0	0	0	0	0	0	1	1	0	0	0	0	0	0	0	0	0	0	0
JPN	99	6	2	Ws-2	1	40	33.3	0	0	0	0	0	0	0	0	0	0	1	0	0	0	0	0	0	0	0	0	0	0
JPN	100	6	2	Est-1	0	28	39.3	0	0	0	0	0	0	0	0	0	3	0	0	0	0	0	0	0	0	0	0	0	0
JPN	101	6	2	gl1-2	0	30	4	0	0	0	0	0	0	0	0	0	5	1	0	0	2	0	2	0	0	0	0	0	0
JPN	102	6	2	Van-0	0	16	20.8	0	0	0	0	0	0	0	0	0	1	1	0	0	0	0	0	0	0	0	0	0	0
JPN	103	6	2	Se-0	0	29	30.5	0	0	0	0	0	0	0	0	0	0	0	0	0	0	0	0	0	0	0	0	0	0
JPN	104	6	2	Cvi-0	1	37	104.3	0	3	3	0	0	0	0	0	0	0	2	1	0	0	0	0	0	0	0	0	0	0
JPN	105	6	2	Mr-0	0	36	23.3	0	0	0	0	0	0	0	0	0	3	0	0	0	0	0	0	0	0	0	0	0	0
JPN	106	6	2	C24	0	29	2.5	0	0	0	0	0	0	0	0	0	3	3	0	0	0	0	0	0	0	0	0	0	0
JPN	107	6	2	Col-0	0	32	32.5	0	0	0	0	0	0	0	0	0	1	3	0	0	0	0	0	0	0	0	0	0	0
JPN	108	6	2	Ms-0	0	34	43.6	0	0	0	0	0	0	0	0	0	1	2	0	0	0	0	0	0	0	0	0	0	0
JPN	109	6	2	Ler-1	1	33	14.3	0	0	0	0	0	0	0	0	0	4	1	0	0	0	0	0	0	0	0	0	0	0
JPN	110	6	2	Br-0	0	37	0	0	0	0	0	0	0	0	0	0	4	1	0	1	0	0	0	0	0	0	0	0	0
JPN	111	6	2	Tsu-1	0	39	11.3	0	0	0	0	0	0	0	0	0	3	5	0	1	0	0	0	0	0	0	0	0	0
JPN	112	6	2	Nd-1	0	28	47	0	0	0	0	0	0	0	0	0	1	2	0	0	0	0	0	0	0	0	0	0	0
JPN	113	6	2	Bay-0	1	31	26.3	0	0	0	0	0	0	0	0	0	0	1	0	1	0	1	1	0	0	0	0	0	0
JPN	114	6	2	Sha	0	27	55.5	0	0	0	0	0	0	0	0	0	4	1	0	0	0	0	0	0	0	0	0	0	0
JPN	115	7	2	Se-0	0	39	30.5	0	0	0	0	0	0	0	0	0	0	0	0	0	0	0	0	0	0	0	0	0	0
JPN	116	7	2	Br-0	0	39	0	0	0	0	0	0	0	0	0	0	4	2	0	0	2	0	2	0	0	0	0	0	0
JPN	117	7	2	Ws-2	1	40	33.3	0	0	0	0	0	0	0	0	0	3	4	1	2	0	0	0	0	0	0	0	0	0
JPN	118	7	2	Est-1	0	22	39.3	0	0	0	0	0	0	0	0	0	5	2	0	0	0	0	0	0	0	0	0	0	0
JPN	119	7	2	Sha	1	16	55.5	0	0	0	0	0	0	0	0	0	0	1	0	1	0	0	0	0	0	0	0	0	0
JPN	120	7	2	Mr-0	0	22	23.3	0	0	0	0	0	0	0	0	0	1	1	0	1	0	0	0	0	0	0	0	0	0
JPN	121	7	2	gl1-2	0	27	4	0	0	0	0	0	0	0	0	0	3	0	0	0	0	0	0	0	0	0	0	0	0
JPN	122	7	2	Kas-2	0	10	9	0	0	0	0	0	0	0	0	0	3	0	0	0	0	0	0	0	0	0	0	0	0
JPN	123	7	2	Nd-1	1	17	47	0	0	0	0	0	0	0	0	0	2	3	0	2	0	0	0	0	0	0	0	0	0
JPN	124	7	2	Cvi-0	1	41	104.3	1	0	1	0	0	0	0	0	0	2	2	0	0	0	0	0	0	0	0	0	0	0
JPN	125	7	2	Tsu-1	0	29	11.3	0	0	0	0	0	0	0	0	0	8	0	0	0	0	0	0	0	0	0	0	0	0
JPN	126	7	2	Bay-0	0	32	26.3	0	0	0	0	0	0	0	0	0	4	3	0	0	0	0	0	0	0	0	0	0	0
JPN	127	7	2	Col-0	0	31	32.5	0	0	0	0	0	0	0	0	0	1	1	0	0	0	0	0	0	0	0	0	0	0
JPN	128	7	2	Ler-1	0	26	14.3	0	0	0	0	0	0	0	0	0	1	0	0	0	0	0	0	0	0	0	0	0	0
JPN	129	7	2	Ms-0	0	30	43.6	0	0	0	0	0	0	0	0	0	3	2	0	0	0	0	0	0	0	0	0	0	0
JPN	130	7	2	Kin-0	0	26	14	0	0	0	0	0	0	0	0	0	3	0	0	0	0	0	0	0	0	0	0	0	0
JPN	131	7	2	C24	1	24	2.5	0	0	0	0	0	0	0	0	0	5	0	0	1	2	0	2	0	0	0	0	0	0
JPN	132	7	2	Van-0	0	18	20.8	0	0	0	0	0	0	0	0	0	0	0	0	0	0	0	0	0	0	0	0	0	0
JPN	133	7	2	gl1-1	0	31	0	0	0	0	0	0	0	0	0	0	5	0	0	1	0	0	0	0	0	0	0	0	0
JPN	134	8	2	C24	1	22	2.5	0	0	0	0	0	0	0	0	0	4	1	0	0	0	0	0	0	0	0	0	0	0
JPN	135	8	2	Se-0	0	28	30.5	0	0	0	0	0	0	0	0	0	0	1	0	1	0	0	0	0	0	0	0	0	0
JPN	136	8	2	Cvi-0	1	35	104.3	0	0	0	0	0	0	0	0	0	3	3	0	0	0	0	0	0	0	0	0	0	0
JPN	137	8	2	gl1-1	1	30	0	0	0	0	0	0	0	0	0	0	1	2	0	1	0	0	0	0	0	0	0	0	0
JPN	138	8	2	Est-1	0	29	39.3	0	0	0	0	0	0	0	0	0	0	1	0	0	0	0	0	1	0	0	0	0	0
JPN	139	8	2	Br-0	0	30	0	0	0	0	0	0	0	0	0	0	3	2	0	1	0	0	0	0	0	0	0	0	0
JPN	140	8	2	Ms-0	0	33	43.6	1	0	1	0	0	0	0	0	0	4	1	0	1	0	0	0	0	0	0	0	0	0
JPN	141	8	2	Ws-2	1	37	33.3	32	1	33	0	0	0	0	0	0	0	3	2	1	0	0	0	0	0	0	0	0	0
JPN	142	8	2	Nd-1	1	29	47	0	1	1	0	0	0	0	0	0	2	1	0	0	0	0	0	0	0	0	1	0	0
JPN	143	8	2	Van-0	0	23	20.8	0	0	0	0	0	0	0	0	0	0	0	0	1	0	0	0	0	0	0	0	0	0
JPN	144	8	2	Tsu-1	1	27	11.3	1	0	1	0	0	0	0	0	0	1	0	0	1	0	0	0	0	0	0	0	0	0
JPN	145	8	2	Ler-1	1	38	14.3	0	1	1	0	0	0	0	0	0	4	2	0	1	0	0	0	0	0	0	0	0	0
JPN	146	8	2	Kin-0	0	25	14	0	0	0	0	0	0	0	0	0	1	0	0	0	0	0	0	0	0	0	0	0	0
JPN	147	8	2	gl1-2	0	26	4	0	0	0	0	0	0	0	0	0	6	0	0	0	0	0	0	0	0	0	0	0	0
JPN	148	8	2	Bay-0	1	29	26.3	25	0	25	0	0	0	0	0	0	3	0	0	0	1	0	1	0	0	0	0	0	0
JPN	149	8	2	Col-0	0	26	32.5	0	0	0	0	0	0	0	0	0	1	1	0	0	0	0	0	0	0	0	0	0	0
JPN	150	8	2	Kas-2	0	10	9	0	0	0	0	0	0	0	0	0	0	0	0	0	0	0	0	0	0	0	0	0	0
JPN	151	8	2	Mr-0	0	31	23.3	11	0	11	0	0	0	0	0	0	4	0	0	1	0	0	0	0	0	0	0	0	0
JPN	152	8	2	Sha	0	14	55.5	0	0	0	0	0	0	0	0	0	2	1	0	0	0	0	0	0	0	0	0	0	0
JPN	153	9	2	Br-0	0	50	0	0	0	0	0	0	0	0	0	0	5	1	0	0	2	1	3	0	0	0	0	0	0
JPN	154	9	2	Se-0	0	30	30.5	0	0	0	0	0	0	0	0	0	0	1	0	1	0	0	0	0	0	0	0	0	0
JPN	155	9	2	Bay-0	1	22	26.3	4	0	4	0	0	0	0	0	0	1	2	0	3	0	0	0	0	0	0	0	0	0
JPN	156	9	2	gl1-1	0	22	0	0	0	0	0	0	0	0	0	0	3	2	0	0	2	1	3	0	0	0	0	0	0
JPN	157	9	2	Cvi-0	1	35	104.3	0	0	0	0	0	0	0	0	0	2	3	0	0	3	0	3	0	0	0	0	0	0
JPN	158	9	2	Ler-1	1	26	14.3	0	2	2	0	0	0	0	0	0	1	0	0	1	0	0	0	0	0	0	0	0	0
JPN	159	9	2	Kin-0	0	24	14	1	0	1	0	0	0	0	0	0	1	0	0	0	0	0	0	0	0	0	0	0	0
JPN	160	9	2	Ms-0	0	36	43.6	0	0	0	0	0	0	0	0	0	2	3	0	0	0	0	0	0	0	0	0	0	0
JPN	161	9	3	Tsu-1	0	29	11.3	0	0	0	0	0	0	0	0	0	2	2	0	1	0	0	0	0	0	0	0	0	0
JPN	162	9	3	Kas-2	0	10	9	0	0	0	0	0	0	0	0	0	0	0	0	0	0	0	0	0	0	0	0	0	0
JPN	163	9	3	C24	0	27	2.5	0	0	0	0	0	0	0	0	0	6	2	0	1	2	0	2	0	0	0	0	0	0
JPN	164	9	3	Mr-0	0	25	23.3	0	0	0	0	0	0	0	0	0	0	0	0	3	0	0	0	0	0	0	0	0	0
JPN	165	9	3	Ws-2	1	30	33.3	0	0	0	0	0	0	0	0	0	1	2	0	1	1	0	1	0	0	0	0	0	0
JPN	166	9	3	Sha	0	17	55.5	0	0	0	0	0	0	0	0	0	0	2	0	0	0	0	0	0	0	0	0	0	0
JPN	167	9	3	Col-0	0	31	32.5	0	0	0	0	0	0	0	0	0	0	1	0	0	0	0	0	0	0	0	0	0	0
JPN	168	9	3	Van-0	0	16	20.8	0	0	0	0	0	0	0	0	0	2	0	0	0	0	0	0	0	0	0	0	0	0
JPN	169	9	3	gl1-2	0	26	4	0	0	0	0	0	0	0	0	0	3	0	0	1	0	0	0	0	0	0	0	0	0
JPN	170	9	3	Est-1	0	24	39.3	0	0	0	0	0	0	0	0	0	1	1	0	0	0	0	0	0	0	0	0	0	0
JPN	171	9	3	Nd-1	1	20	47	0	0	0	0	0	0	0	0	0	0	0	0	1	0	0	0	0	0	0	0	0	0
JPN	172	10	3	Tsu-1	1	31	11.3	1	0	1	0	0	0	0	0	0	3	1	0	0	0	0	0	0	0	0	0	0	0
JPN	173	10	3	Nd-1	0	22	47	0	0	0	0	0	0	0	0	0	1	0	0	1	0	0	0	0	0	0	0	0	0
JPN	174	10	3	gl1-2	0	25	4	0	0	0	0	0	0	0	0	0	5	2	0	0	0	0	0	0	0	0	0	0	0
JPN	175	10	3	Bay-0	1	24	26.3	0	0	0	0	0	0	0	0	0	1	4	0	2	0	0	0	0	0	0	0	0	0
JPN	176	10	3	Kas-2	0	10	9	0	0	0	0	0	0	0	0	0	1	3	0	0	0	0	0	0	0	0	0	0	0
JPN	177	10	3	C24	1	20	2.5	0	0	0	0	0	0	0	0	0	4	0	0	0	0	1	1	0	0	0	0	0	0
JPN	178	10	3	Br-0	0	32	0	0	0	0	0	0	0	0	0	0	2	0	0	0	2	0	2	0	0	0	0	0	0
JPN	179	10	3	Ws-2	1	35	33.3	0	0	0	0	0	0	0	0	0	1	0	1	0	1	1	2	0	0	0	0	0	0
JPN	180	10	3	Sha	0	18	55.5	0	0	0	0	0	0	0	0	0	1	0	0	0	0	0	0	0	0	0	0	0	0
JPN	181	10	3	Cvi-0	0	33	104.3	0	0	0	0	0	0	0	0	0	2	0	0	1	0	0	0	0	0	0	0	0	0
JPN	182	10	3	Kin-0	0	28	14	0	0	0	0	0	0	0	0	0	0	0	0	1	0	0	0	0	0	0	0	0	0
JPN	183	10	3	Mr-0	0	23	23.3	0	0	0	0	0	0	0	0	0	3	3	0	1	0	0	0	0	0	0	0	0	0
JPN	184	10	3	Col-0	0	32	32.5	0	0	0	0	0	0	0	0	0	3	6	0	0	0	0	0	0	0	0	0	0	0
JPN	185	10	3	gl1-1	1	25	0	0	0	0	0	0	0	0	0	0	1	1	0	0	0	0	0	0	0	0	0	0	0
JPN	186	10	3	Ler-1	1	30	14.3	0	0	0	0	0	0	0	0	0	5	0	0	1	1	3	4	0	0	0	0	0	0
JPN	187	10	3	Van-0	0	18	20.8	0	0	0	0	0	0	0	0	0	1	0	0	1	1	0	1	0	0	0	0	0	0
JPN	188	10	3	Est-1	0	15	39.3	0	0	0	0	0	0	0	0	0	3	0	1	0	0	0	0	0	0	0	0	0	0
JPN	189	10	3	Ms-0	0	35	43.6	0	0	0	0	0	0	0	0	0	1	2	0	0	0	1	1	0	0	0	0	0	0
JPN	190	10	3	Se-0	0	26	30.5	0	0	0	0	0	0	0	0	0	0	2	0	3	0	0	0	0	0	0	0	0	0
CHZ	1	1	1	Bay-0	1	13	26.3	0	0	0	0	0	0	0	1	0	0	1	0	0	0	0	0	0	0	0	0	0	3
CHZ	2	1	1	gl1-2	1	31	4	0	0	0	6	11	17	0	8	0	0	1	0	0	0	0	0	0	0	0	0	0	25
CHZ	3	1	1	Sha	1	26	55.5	0	0	0	0	1	1	0	4	0	0	1	1	0	0	0	0	0	0	0	0	0	16
CHZ	4	1	1	Est-1	1	27	39.3	0	0	0	36	2	38	0	2	0	0	0	0	0	0	0	0	0	0	0	0	0	10
CHZ	5	1	1	Cvi-0	0	15	104.3	0	0	0	0	0	0	0	0	0	0	0	0	0	0	0	0	0	0	0	0	0	5
CHZ	6	1	1	Van-0	0	8	20.8	0	0	0	0	0	0	0	0	0	0	0	0	0	0	0	0	0	0	0	0	0	4
CHZ	7	1	1	Ws-2	1	16	33.3	0	0	0	0	0	0	0	0	0	0	0	0	0	0	0	0	0	0	0	0	0	10
CHZ	8	1	1	Kas-2	0	13	9	0	0	0	0	0	0	0	0	0	0	0	0	0	0	0	0	0	0	0	0	0	15
CHZ	9	1	1	Ler-1	1	10	14.3	0	2	2	22	1	23	4	1	0	0	0	0	0	0	0	0	0	0	0	0	0	4
CHZ	10	1	1	Se-0	0	22	30.5	0	0	0	1	0	1	0	2	0	0	1	0	0	0	0	0	0	0	0	0	0	9
CHZ	11	1	1	Mr-0	0	11	23.3	0	0	0	0	0	0	0	0	0	0	0	0	1	0	0	0	0	0	0	0	0	5
CHZ	12	1	1	gl1-1	1	17	0	0	0	0	0	0	0	0	2	0	0	0	0	0	0	0	0	0	0	0	0	0	6
CHZ	13	1	1	Nd-1	0	9	47	0	0	0	0	1	1	0	1	0	0	0	0	0	0	0	0	0	0	0	0	0	11
CHZ	14	1	1	Ms-0	0	19	43.6	0	0	0	0	0	0	0	2	0	0	0	0	2	0	0	0	0	0	0	0	0	16
CHZ	15	1	1	Col-0	0	9	32.5	0	0	0	0	0	0	0	0	0	0	0	0	0	0	0	0	0	0	0	0	0	12
CHZ	16	1	1	Tsu-1	0	19	11.3	0	0	0	43	2	45	1	2	0	0	0	0	1	0	0	0	0	0	0	0	0	19
CHZ	17	1	1	Br-0	0	20	0	0	0	0	0	0	0	0	4	0	0	0	0	0	0	0	0	0	0	0	0	0	31
CHZ	18	1	1	Kin-0	0	7	14	0	0	0	0	0	0	0	0	0	0	0	0	0	0	0	0	0	0	0	0	0	0
CHZ	19	1	1	C24	1	11	2.5	0	0	0	0	0	0	0	2	0	0	0	0	0	0	0	0	0	0	0	0	0	8
CHZ	20	2	1	Est-1	0	22	39.3	0	0	0	0	0	0	0	0	1	0	0	0	0	2	1	3	0	0	0	0	0	10
CHZ	21	2	1	Van-0	0	5	20.8	0	0	0	0	0	0	0	0	0	0	0	0	0	0	0	0	0	0	0	0	0	11
CHZ	22	2	1	Bay-0	1	15	26.3	0	0	0	0	0	0	1	2	0	0	0	1	0	0	0	0	0	0	0	0	0	5
CHZ	23	2	1	Br-0	0	23	0	0	0	0	0	0	0	0	1	1	0	0	0	0	0	0	0	0	0	0	0	0	28
CHZ	24	2	1	Nd-1	1	10	47	0	0	0	0	0	0	0	1	1	0	1	1	0	0	0	0	0	0	0	0	0	3
CHZ	25	2	1	Cvi-0	0	10	104.3	0	0	0	0	1	1	0	0	0	0	0	0	0	0	0	0	0	0	0	0	0	10
CHZ	26	2	1	gl1-2	1	30	4	0	0	0	0	1	1	0	2	0	0	3	0	0	0	0	0	0	0	0	0	0	14
CHZ	27	2	1	Ms-0	0	21	43.6	0	0	0	0	0	0	0	0	1	0	1	0	3	0	0	0	0	0	0	0	0	8
CHZ	28	2	1	Mr-0	0	16	23.3	0	0	0	0	0	0	0	1	0	0	1	0	0	0	0	0	0	0	0	0	0	7
CHZ	29	2	1	Se-0	0	18	30.5	0	0	0	0	0	0	0	1	0	0	0	0	0	0	0	0	0	0	0	0	0	6
CHZ	30	2	1	Ws-2	1	23	33.3	0	0	0	10	1	11	0	1	0	0	0	0	0	0	0	0	0	0	0	0	0	16
CHZ	31	2	1	Sha	1	25	55.5	0	0	0	37	1	38	0	0	0	0	0	0	0	0	0	0	0	0	0	0	0	8
CHZ	32	2	1	Kas-2	0	9	9	0	0	0	0	0	0	0	1	0	0	0	0	0	0	0	0	0	0	0	0	0	19
CHZ	33	2	1	Ler-1	1	10	14.3	0	0	0	0	0	0	0	1	0	0	3	0	0	0	0	0	0	0	0	0	0	4
CHZ	34	2	1	Col-0	0	10	32.5	0	0	0	0	0	0	0	0	0	0	1	0	0	0	0	0	0	0	0	0	0	5
CHZ	35	2	1	Kin-0	0	19	14	0	0	0	0	0	0	0	0	0	0	0	0	0	0	0	0	0	0	0	0	0	4
CHZ	36	2	1	gl1-1	1	23	0	1	0	1	1	1	2	0	1	1	0	0	0	0	0	0	0	0	0	0	0	0	9
CHZ	37	2	1	C24	1	12	2.5	0	0	0	0	0	0	0	0	0	0	0	0	0	0	0	0	0	0	0	0	0	4
CHZ	38	2	1	Tsu-1	0	16	11.3	0	0	0	15	2	17	0	0	0	0	2	0	0	0	0	0	0	0	0	0	0	12
CHZ	39	3	1	Bay-0	1	13	26.3	0	0	0	0	0	0	0	0	0	0	0	0	0	0	0	0	0	0	0	0	0	4
CHZ	40	3	1	Ms-0	0	16	43.6	0	0	0	0	0	0	0	1	0	0	0	0	0	0	0	0	0	0	0	0	0	6
CHZ	41	3	1	Tsu-1	0	25	11.3	0	0	0	1	0	1	1	4	1	0	0	0	0	0	0	0	0	0	0	0	0	20
CHZ	42	3	1	gl1-2	0	23	4	0	0	0	1	0	1	0	3	1	0	0	0	0	0	0	0	0	0	0	0	0	27
CHZ	43	3	1	Kas-2	0	30	9	0	0	0	0	0	0	0	2	1	0	1	0	0	0	0	0	0	0	0	0	0	25
CHZ	44	3	1	Ler-1	1	12	14.3	0	0	0	32	4	36	0	1	0	0	1	0	0	0	0	0	0	0	0	0	0	7
CHZ	45	3	1	Sha	0	22	55.5	0	0	0	0	1	1	0	0	0	0	0	0	0	0	0	0	0	0	0	0	0	7
CHZ	46	3	1	Mr-0	0	14	23.3	0	0	0	0	0	0	0	0	0	0	0	0	0	0	0	0	0	0	0	0	0	13
CHZ	47	3	1	Cvi-0	1	13	104.3	0	0	0	0	0	0	0	0	0	0	0	0	0	0	0	0	0	0	0	0	0	11
CHZ	48	3	1	Van-0	0	5	20.8	0	0	0	0	0	0	0	0	0	0	0	0	0	0	0	0	0	0	0	0	0	3
CHZ	49	3	1	Nd-1	0	12	47	0	0	0	0	0	0	1	0	0	0	1	0	0	0	0	0	0	0	0	0	0	5
CHZ	50	3	1	gl1-1	1	12	0	0	0	0	0	1	1	0	1	1	0	2	0	0	0	0	0	0	0	0	0	0	8
CHZ	51	3	1	Se-0	0	21	30.5	0	0	0	0	0	0	0	2	0	0	0	0	0	0	0	0	0	0	0	0	0	9
CHZ	52	3	1	Ws-2	1	13	33.3	0	0	0	24	4	28	2	0	0	0	0	0	0	0	0	0	0	0	0	0	0	31
CHZ	53	3	1	Br-0	0	16	0	0	0	0	0	0	0	0	1	1	0	0	0	0	0	0	0	0	0	0	0	0	20
CHZ	54	3	1	C24	1	9	2.5	0	0	0	0	0	0	0	1	0	0	0	0	0	0	0	0	0	0	0	0	0	14
CHZ	55	3	1	Kin-0	0	12	14	0	0	0	0	0	0	0	1	1	0	0	0	0	0	0	0	0	0	0	0	0	10
CHZ	56	3	1	Est-1	0	14	39.3	0	0	0	0	0	0	0	0	0	0	0	0	1	0	0	0	0	0	0	0	0	10
CHZ	57	3	1	Col-0	0	13	32.5	0	0	0	0	0	0	0	3	1	0	0	0	0	0	0	0	0	0	0	0	0	8
CHZ	58	4	1	Se-0	0	21	30.5	0	0	0	0	0	0	0	1	1	0	0	0	2	0	0	0	0	0	0	0	0	11
CHZ	59	4	1	Mr-0	0	25	23.3	0	0	0	0	0	0	0	1	2	0	1	0	2	0	0	0	0	0	0	0	0	9
CHZ	60	4	1	C24	0	13	2.5	0	0	0	0	1	1	0	0	1	0	0	0	0	0	0	0	0	0	0	0	0	9
CHZ	61	4	1	Est-1	0	18	39.3	0	0	0	0	0	0	1	1	0	0	0	0	0	0	0	0	0	0	0	0	0	10
CHZ	62	4	1	Kin-0	0	10	14	0	0	0	0	0	0	0	0	0	0	0	0	0	0	0	0	0	0	0	0	0	2
CHZ	63	4	1	Ws-2	1	19	33.3	0	0	0	0	1	1	0	2	0	0	2	0	0	0	1	1	0	0	0	0	0	5
CHZ	64	4	1	Tsu-1	0	20	11.3	0	0	0	0	2	2	0	0	1	0	0	0	1	0	0	0	0	0	0	0	0	15
CHZ	65	4	1	Kas-2	0	16	9	0	0	0	0	0	0	0	1	0	0	0	0	0	0	0	0	0	0	0	0	0	10
CHZ	66	4	1	Br-0	0	17	0	0	0	0	0	0	0	0	4	0	0	0	0	0	0	0	0	0	0	0	0	0	39
CHZ	67	4	1	Col-0	0	14	32.5	0	0	0	0	0	0	0	1	0	0	1	0	0	0	0	0	0	0	0	0	0	40
CHZ	68	4	1	gl1-2	0	4	4	0	0	0	0	0	0	0	0	0	0	0	0	0	0	0	0	0	0	0	0	0	6
CHZ	69	4	1	gl1-1	1	14	0	0	0	0	0	0	0	0	6	1	0	1	0	0	0	0	0	0	0	1	0	0	7
CHZ	70	4	1	Bay-0	1	11	26.3	0	0	0	0	0	0	0	1	0	0	0	0	0	0	0	0	0	0	0	0	0	5
CHZ	71	4	1	Ler-1	1	13	14.3	0	0	0	0	0	0	0	0	0	0	0	0	0	0	0	0	0	0	0	0	0	3
CHZ	72	4	1	Van-0	0	6	20.8	0	0	0	0	0	0	0	2	0	0	0	0	0	0	0	0	0	0	0	0	0	7
CHZ	73	4	1	Nd-1	0	11	47	0	0	0	11	0	11	0	1	0	0	0	0	0	0	0	0	0	0	0	0	0	4
CHZ	74	4	1	Ms-0	0	15	43.6	0	0	0	0	0	0	0	1	0	0	1	0	2	0	0	0	0	0	0	0	0	7
CHZ	75	4	1	Sha	0	23	55.5	0	0	0	0	0	0	0	6	1	0	0	0	0	0	0	0	0	0	0	0	0	19
CHZ	76	4	1	Cvi-0	1	13	104.3	0	0	0	0	0	0	0	1	0	0	0	0	0	0	0	0	0	0	0	0	0	9
CHZ	77	5	1	Sha	1	33	55.5	0	0	0	1	2	3	0	0	0	0	0	0	0	0	0	0	0	0	0	0	0	10
CHZ	78	5	1	gl1-1	1	19	0	0	0	0	0	0	0	0	0	0	0	0	0	0	0	0	0	0	0	0	0	0	20
CHZ	79	5	1	Van-0	0	13	20.8	0	0	0	70	1	71	1	2	0	0	1	0	0	0	0	0	0	0	0	0	0	7
CHZ	80	5	1	Cvi-0	0	15	104.3	0	0	0	0	0	0	0	0	0	0	1	0	0	0	0	0	0	0	0	0	0	6
CHZ	81	5	2	gl1-2	0	16	4	0	0	0	0	0	0	0	8	0	0	0	0	0	0	0	0	0	0	0	0	0	36
CHZ	82	5	2	Col-0	1	12	32.5	0	0	0	0	0	0	0	1	0	0	0	0	0	0	0	0	0	0	0	0	0	7
CHZ	83	5	2	Kin-0	0	6	14	0	0	0	0	0	0	0	0	0	0	0	0	1	0	0	0	0	0	0	0	0	8
CHZ	84	5	2	Se-0	0	21	30.5	0	0	0	0	0	0	0	2	0	0	0	0	0	0	0	0	0	0	0	0	0	15
CHZ	85	5	2	Br-0	0	17	0	0	0	0	0	0	0	1	2	0	0	0	0	0	0	0	0	0	0	0	0	0	31
CHZ	86	5	2	Bay-0	1	10	26.3	0	0	0	0	1	1	0	0	0	0	1	0	0	0	0	0	0	0	0	0	0	11
CHZ	87	5	2	Ms-0	0	18	43.6	0	0	0	0	0	0	0	1	0	0	0	0	0	0	0	0	0	0	0	0	0	13
CHZ	88	5	2	Kas-2	0	25	9	0	0	0	0	0	0	0	4	1	0	0	0	1	0	0	0	0	0	0	0	0	26
CHZ	89	5	2	C24	1	13	2.5	0	0	0	0	0	0	0	5	0	0	0	0	0	0	0	0	0	0	0	0	0	24
CHZ	90	5	2	Mr-0	0	33	23.3	0	0	0	0	0	0	0	3	0	0	0	0	4	0	0	0	0	0	0	0	0	20
CHZ	91	5	2	Est-1	0	17	39.3	0	1	1	0	0	0	0	1	0	0	0	0	0	0	0	0	0	0	0	0	0	11
CHZ	92	5	2	Ler-1	1	10	14.3	0	0	0	0	0	0	0	0	0	0	0	0	0	0	0	0	0	0	0	0	0	2
CHZ	93	5	2	Nd-1	0	15	47	0	0	0	0	0	0	0	0	0	0	0	0	0	0	0	0	0	0	0	0	0	2
CHZ	94	5	2	Tsu-1	0	21	11.3	0	0	0	0	0	0	0	1	3	0	0	2	0	0	0	0	0	0	0	0	0	15
CHZ	95	5	2	Ws-2	1	23	33.3	0	0	0	0	0	0	0	0	0	0	0	0	1	0	0	0	0	0	0	0	0	1
CHZ	96	6	2	Kin-0	0	9	14	0	0	0	0	0	0	0	2	1	0	0	0	0	0	0	0	0	0	0	0	0	5
CHZ	97	6	2	gl1-1	1	14	0	0	0	0	0	2	2	0	1	0	0	0	0	0	0	0	0	0	0	0	0	0	14
CHZ	98	6	2	Kas-2	0	20	9	0	0	0	0	0	0	0	2	0	0	0	0	0	0	0	0	0	0	0	0	0	14
CHZ	99	6	2	Ws-2	1	31	33.3	0	0	0	0	0	0	0	1	0	0	0	0	0	0	0	0	0	0	0	0	0	4
CHZ	100	6	2	Est-1	0	16	39.3	0	0	0	0	0	0	0	0	0	0	0	0	0	0	0	0	0	0	0	0	0	7
CHZ	101	6	2	gl1-2	0	12	4	0	0	0	0	0	0	0	0	0	0	0	0	0	0	0	0	0	0	0	0	0	14
CHZ	102	6	2	Van-0	1	9	20.8	0	0	0	0	0	0	0	0	1	0	0	0	0	0	0	0	0	0	0	0	0	4
CHZ	103	6	2	Se-0	0	30	30.5	0	0	0	0	0	0	0	1	0	0	0	0	0	0	0	0	0	0	0	0	0	15
CHZ	104	6	2	Cvi-0	1	15	104.3	0	0	0	0	0	0	0	1	0	0	0	0	0	0	0	0	0	0	0	0	0	2
CHZ	105	6	2	Mr-0	0	20	23.3	0	0	0	0	0	0	0	0	0	0	1	0	3	0	0	0	0	0	0	0	0	10
CHZ	106	6	2	C24	1	10	2.5	0	0	0	0	0	0	0	0	0	0	0	0	0	0	0	0	0	0	0	0	0	6
CHZ	107	6	2	Col-0	0	13	32.5	0	0	0	0	1	1	0	0	0	0	0	0	0	0	0	0	0	0	0	0	0	6
CHZ	108	6	2	Ms-0	0	20	43.6	0	0	0	0	0	0	0	0	0	0	0	0	0	0	0	0	0	0	0	0	0	11
CHZ	109	6	2	Ler-1	0	10	14.3	0	0	0	0	0	0	0	1	0	0	0	0	0	0	0	0	0	0	0	0	0	4
CHZ	110	6	2	Br-0	0	13	0	0	0	0	0	0	0	0	2	0	0	0	0	0	0	0	0	0	0	0	0	0	34
CHZ	111	6	2	Tsu-1	0	15	11.3	0	0	0	0	0	0	0	2	0	0	0	0	0	0	0	0	0	0	0	0	0	10
CHZ	112	6	2	Nd-1	0	10	47	0	0	0	0	0	0	0	1	0	0	0	0	0	0	0	0	0	0	0	0	0	4
CHZ	113	6	2	Bay-0	1	12	26.3	0	0	0	0	0	0	0	0	0	0	0	0	0	0	0	0	0	0	0	0	0	5
CHZ	114	6	2	Sha	1	25	55.5	0	0	0	0	0	0	0	3	1	0	0	0	0	0	0	0	0	0	0	0	0	5
CHZ	115	7	2	Se-0	0	20	30.5	0	0	0	0	0	0	0	1	0	0	0	0	0	0	0	0	0	0	0	0	0	10
CHZ	116	7	2	Br-0	0	21	0	0	0	0	0	0	0	0	4	0	0	0	0	0	0	0	0	0	0	0	0	0	41
CHZ	117	7	2	Ws-2	1	19	33.3	0	0	0	1	0	1	0	2	1	0	1	0	0	0	0	0	0	0	0	0	0	15
CHZ	118	7	2	Est-1	0	20	39.3	0	0	0	0	0	0	0	1	0	0	1	0	0	0	0	0	0	0	0	0	0	9
CHZ	119	7	2	Sha	0	24	55.5	0	0	0	0	0	0	0	4	0	0	0	0	0	0	0	0	0	0	0	0	0	17
CHZ	120	7	2	Mr-0	0	12	23.3	0	0	0	0	0	0	0	0	0	0	0	0	0	0	0	0	0	0	0	0	0	6
CHZ	121	7	2	gl1-2	0	6	4	0	0	0	0	0	0	0	1	0	0	0	0	0	0	0	0	0	0	0	0	0	20
CHZ	122	7	2	Kas-2	0	16	9	0	0	0	0	0	0	0	2	0	0	0	0	1	0	0	0	0	0	0	0	0	16
CHZ	123	7	2	Nd-1	0	15	47	3	0	3	0	1	1	0	2	0	0	0	0	0	0	0	0	0	0	0	0	0	7
CHZ	124	7	2	Cvi-0	0	11	104.3	0	0	0	0	0	0	0	0	0	0	0	0	0	0	0	0	0	0	0	0	0	5
CHZ	125	7	2	Tsu-1	0	15	11.3	0	0	0	1	1	2	0	3	1	0	0	0	0	0	0	0	0	0	0	0	0	24
CHZ	126	7	2	Bay-0	1	12	26.3	0	0	0	0	0	0	0	2	0	0	0	0	0	0	0	0	0	0	0	0	0	9
CHZ	127	7	2	Col-0	0	12	32.5	0	0	0	0	0	0	0	3	1	0	1	0	0	0	1	1	0	0	0	0	0	13
CHZ	128	7	2	Ler-1	1	9	14.3	0	0	0	0	0	0	0	1	0	0	0	0	0	0	0	0	0	0	0	0	0	6
CHZ	129	7	2	Ms-0	0	20	43.6	0	0	0	0	0	0	0	2	3	0	0	0	5	0	0	0	0	0	0	0	0	24
CHZ	130	7	2	Kin-0	0	17	14	0	0	0	0	0	0	0	0	1	0	0	0	0	0	0	0	0	0	0	0	0	7
CHZ	131	7	2	C24	1	8	2.5	0	0	0	0	0	0	0	0	0	0	0	1	0	0	0	0	0	0	0	0	0	7
CHZ	132	7	2	Van-0	0	5	20.8	0	0	0	0	0	0	0	1	1	0	0	0	0	0	1	1	0	0	0	0	0	12
CHZ	133	7	2	gl1-1	1	13	0	0	0	0	0	0	0	0	0	0	0	0	0	0	0	0	0	0	0	0	0	0	14
CHZ	134	8	2	C24	1	6	2.5	0	0	0	0	0	0	0	0	0	0	0	0	0	0	0	0	0	0	0	0	0	6
CHZ	135	8	2	Se-0	0	18	30.5	0	0	0	0	0	0	0	2	1	0	0	0	2	0	0	0	0	0	0	0	0	10
CHZ	136	8	2	Cvi-0	0	15	104.3	0	0	0	0	1	1	0	0	0	0	0	0	0	0	0	0	0	0	0	0	0	10
CHZ	137	8	2	gl1-1	1	18	0	0	0	0	3	0	3	0	1	0	0	0	0	0	0	0	0	0	0	0	0	0	18
CHZ	138	8	2	Est-1	0	15	39.3	0	0	0	0	0	0	0	3	1	0	0	0	0	0	0	0	0	0	0	0	0	20
CHZ	139	8	2	Br-0	0	19	0	0	0	0	0	0	0	0	3	1	0	0	0	0	0	0	0	0	0	0	0	0	33
CHZ	140	8	2	Ms-0	0	22	43.6	0	0	0	0	0	0	0	2	0	0	2	0	0	0	0	0	0	0	0	0	0	13
CHZ	141	8	2	Ws-2	1	21	33.3	0	0	0	0	1	1	0	4	0	0	1	0	0	0	0	0	0	0	0	0	0	29
CHZ	142	8	2	Nd-1	0	14	47	0	0	0	16	0	16	0	0	0	0	0	0	0	0	0	0	0	0	0	0	0	4
CHZ	143	8	2	Van-0	0	6	20.8	0	0	0	0	0	0	0	0	0	0	0	0	0	0	0	0	0	0	0	0	0	4
CHZ	144	8	2	Tsu-1	0	16	11.3	0	0	0	0	0	0	0	3	0	0	0	0	0	1	0	1	0	0	0	0	0	19
CHZ	145	8	2	Ler-1	1	11	14.3	0	0	0	0	0	0	0	2	0	0	0	0	0	0	0	0	0	0	0	0	0	7
CHZ	146	8	2	Kin-0	0	20	14	0	0	0	60	0	60	0	3	0	0	0	0	0	0	0	0	0	0	0	0	0	27
CHZ	147	8	2	gl1-2	0	23	4	0	0	0	0	0	0	0	0	0	0	0	0	0	0	0	0	0	0	0	0	0	9
CHZ	148	8	2	Bay-0	1	13	26.3	0	0	0	10	0	10	0	0	0	0	0	0	0	0	0	0	0	0	0	0	0	9
CHZ	149	8	2	Col-0	0	17	32.5	0	0	0	0	0	0	0	1	1	0	0	0	0	0	0	0	0	0	0	0	0	13
CHZ	150	8	2	Kas-2	0	17	9	0	0	0	0	0	0	0	1	1	0	0	0	0	0	0	0	0	0	0	0	0	27
CHZ	151	8	2	Mr-0	0	14	23.3	0	0	0	0	0	0	0	0	0	0	0	0	1	0	0	0	0	0	0	0	0	18
CHZ	152	8	2	Sha	1	26	55.5	0	0	0	0	0	0	0	3	0	0	1	0	0	0	0	0	0	0	0	0	0	17
CHZ	153	9	2	Br-0	0	15	0	0	0	0	0	0	0	0	3	0	0	0	0	0	0	0	0	0	0	0	0	0	29
CHZ	154	9	2	Se-0	0	21	30.5	0	0	0	0	0	0	0	0	0	0	0	0	0	0	0	0	0	0	0	0	0	2
CHZ	155	9	2	Bay-0	0	14	26.3	0	0	0	0	0	0	0	2	0	0	0	0	0	0	0	0	0	0	0	0	0	15
CHZ	156	9	2	gl1-1	1	18	0	0	0	0	6	1	7	0	2	0	0	0	0	0	0	0	0	0	0	0	0	0	17
CHZ	157	9	2	Cvi-0	0	9	104.3	0	0	0	0	0	0	0	1	0	0	0	0	0	0	0	0	0	0	0	0	0	2
CHZ	158	9	2	Ler-1	1	7	14.3	0	0	0	0	0	0	0	0	0	0	0	0	0	0	0	0	0	0	0	0	0	0
CHZ	159	9	2	Kin-0	0	7	14	0	0	0	0	0	0	0	0	0	0	0	0	0	0	0	0	0	0	0	0	0	0
CHZ	160	9	2	Ms-0	0	23	43.6	0	0	0	0	0	0	0	1	1	0	0	0	2	0	0	0	0	0	0	0	0	12
CHZ	161	9	3	Tsu-1	0	13	11.3	0	0	0	1	0	1	0	3	0	0	0	1	0	0	0	0	0	0	0	0	0	7
CHZ	162	9	3	Kas-2	0	15	9	0	0	0	0	0	0	0	4	0	0	0	0	1	0	0	0	0	0	0	0	0	31
CHZ	163	9	3	C24	1	10	2.5	0	0	0	0	0	0	0	1	0	0	0	0	0	0	0	0	0	0	0	0	0	5
CHZ	164	9	3	Mr-0	0	13	23.3	0	0	0	0	0	0	0	2	0	0	0	0	0	0	0	0	0	0	0	0	0	6
CHZ	165	9	3	Ws-2	1	15	33.3	0	0	0	0	1	1	0	1	0	0	1	0	0	0	0	0	0	0	0	0	0	10
CHZ	166	9	3	Sha	1	30	55.5	0	0	0	0	0	0	0	5	0	0	0	0	0	0	0	0	0	0	0	0	0	25
CHZ	167	9	3	Col-0	1	13	32.5	1	0	1	0	0	0	0	0	0	0	0	0	0	0	0	0	0	0	0	0	0	5
CHZ	168	9	3	Van-0	0	7	20.8	0	0	0	0	0	0	0	2	0	0	0	0	0	0	0	0	0	0	0	0	0	6
CHZ	169	9	3	gl1-2	0	5	4	0	0	0	0	0	0	0	0	0	0	0	0	0	0	0	0	0	0	0	0	0	17
CHZ	170	9	3	Est-1	0	20	39.3	0	0	0	0	1	1	0	1	0	0	0	0	0	0	0	0	0	0	0	0	0	15
CHZ	171	9	3	Nd-1	0	10	47	0	0	0	31	0	31	0	1	0	0	0	0	0	0	0	0	0	0	0	0	0	4
CHZ	172	10	3	Tsu-1	0	27	11.3	0	0	0	0	0	0	0	6	0	0	0	0	0	0	0	0	0	0	0	0	0	40
CHZ	173	10	3	Nd-1	0	13	47	0	0	0	0	0	0	0	2	1	0	0	0	0	0	0	0	0	0	0	0	0	8
CHZ	174	10	3	gl1-2	0	5	4	0	0	0	0	0	0	0	1	1	0	0	0	0	0	0	0	0	0	0	0	0	18
CHZ	175	10	3	Bay-0	1	12	26.3	0	0	0	0	0	0	0	1	0	0	0	0	0	0	0	0	0	0	0	0	0	81
CHZ	176	10	3	Kas-2	0	25	9	0	0	0	0	0	0	0	2	1	0	0	0	2	0	0	0	0	0	0	0	0	27
CHZ	177	10	3	C24	0	8	2.5	0	0	0	0	0	0	0	0	0	0	0	0	0	0	0	0	0	0	0	0	0	1
CHZ	178	10	3	Br-0	0	21	0	0	0	0	0	0	0	0	11	0	0	1	0	0	0	0	0	0	0	0	0	0	66
CHZ	179	10	3	Ws-2	1	35	33.3	0	5	5	0	0	0	0	3	0	0	0	0	0	0	0	0	0	0	0	0	0	23
CHZ	180	10	3	Sha	1	30	55.5	0	0	0	0	0	0	0	5	0	0	0	0	0	0	0	0	0	0	0	0	1	24
CHZ	181	10	3	Cvi-0	0	14	104.3	0	0	0	0	1	1	1	0	0	0	0	0	0	0	0	0	0	0	0	0	0	8
CHZ	182	10	3	Kin-0	0	11	14	0	0	0	0	0	0	0	1	0	0	0	0	0	0	0	0	0	0	0	0	0	18
CHZ	183	10	3	Mr-0	0	10	23.3	0	0	0	0	0	0	0	0	0	0	0	0	0	0	0	0	0	0	0	0	0	4
CHZ	184	10	3	Col-0	0	17	32.5	0	0	0	0	0	0	0	2	1	0	0	0	0	0	0	0	0	0	0	0	0	11
CHZ	185	10	3	gl1-1	1	15	0	0	0	0	0	0	0	0	2	2	0	0	0	0	0	0	0	0	0	0	0	0	11
CHZ	186	10	3	Ler-1	1	10	14.3	0	0	0	0	0	0	0	0	0	0	0	0	0	0	0	0	0	0	0	0	0	5
CHZ	187	10	3	Van-0	0	5	20.8	0	0	0	0	0	0	0	0	0	0	0	0	0	0	0	0	0	0	0	0	0	7
CHZ	188	10	3	Est-1	0	17	39.3	0	0	0	0	0	0	0	1	0	0	0	0	1	0	0	0	0	0	0	0	0	12
CHZ	189	10	3	Ms-0	0	20	43.6	0	0	0	0	1	1	0	1	0	0	0	0	4	0	0	0	0	0	0	0	0	14
CHZ	190	10	3	Se-0	0	15	30.5	0	0	0	0	0	0	0	2	1	0	0	0	0	0	0	0	0	0	0	0	0	9

## Sheet: AthaGlucosinolates
Accession	C3	C4	C5	C7	C8
Ag-0	1.52546	12.2269	0.0289284	0.201024	1.46842
An-1	1.42265	7.97915	0	0.394386	1.93132
Bay-0	6.07129	0.0155294	0.0296076	0.116581	1.90876
Bil-5	11.4078	0.0415565	0.0660053	0.0801746	2.20377
Bil-7	11.6698	0.0185989	0.0782309	0.104514	2.31919
Bor-1	7.54926	0.0644603	0.0809002	0.0106971	1.25124
Bor-4	6.1571	0	0.0423281	0	1.28023
Br-0	0.871174	9.81973	0.0799528	0.191467	1.69426
Bur-0	5.17688	12.7849	0.0203906	0.3958	2.88502
C24	2.03097	9.06766	0	0.790561	4.72927
CIBC-17	9.63452	0	0.0285182	0.0584885	1.94972
CIBC-5	0.298236	9.79722	0.0796347	0.49684	1.97136
Col-0	0.481471	2.61867	0.0637793	0.0315063	0.46351
CS22491	8.1886	0.0644031	0	0.0140533	0.513371
Ct-1	6.86797	0	0.0779973	0	0.964848
Cvi-0	3.66703	7.51432	0	0.0502593	0.745569
Eden-1	7.51349	0.045542	0.0341204	0.029968	1.55311
Eden-2	8.37727	0.07915	0.0414259	0.119732	1.79035
Edi-0	11.8391	0	0	0.0115119	1.98238
Ei-2	8.98598	0.037628	0.0105868	0.0232426	2.34819
Est-1	0.1624	1.59083	0.0363407	0.00842155	0.906599
Fab-2	13.908	0.233108	0.0229195	0.0749748	2.48625
Fab-4	9.61851	0.122904	0.0284025	0.221299	1.59861
Fei-0	1.25738	7.81785	0	0.351857	2.69061
Ga-0	10.2664	2.8166	0.158633	0.0558719	1.69964
Got-22	8.6109	0.0264206	0	0.00981713	1.20644
Got-7	5.72119	0.00877865	0	0	0.833724
Gu-0	0.107394	1.1107	0	0.0407615	1.38299
Gy-0	1.47926	8.38009	0.0362556	0.624945	2.10949
HR-10	1.05827	8.85118	0.0791339	0.202528	1.3331
HR-5	0.214229	9.5393	0.110025	0.194904	1.49641
Kas-2	5.50602	9.98991	0	0.0137592	0.826644
Kin-0	0.79929	12.7201	0	0.517262	1.70487
Knox-10	6.15347	0	0.0584841	0.00657693	1.08341
Knox-18	10.4558	0	0.0457455	0.0217002	1.60175
Kondara	21.7917	0.257158	0	0	2.08969
Kz-1	10.2228	0.209365	0.0297187	0.079078	2.05358
Kz-9	6.06564	0.0199586	0.0231345	0	0.999346
Ler-1	7.51886	0.0880135	0	0.0183086	1.14134
Ll-0	0.0398591	2.09043	0	0.046486	1.10532
Lov-1	10.6761	0.104589	0.0202579	0.0667982	1.58963
Lov-5	12.2781	0.149663	0.00143215	0.0413971	2.02134
Lp2-2	7.54134	0.0622488	0	0.111381	1.20804
Lp2-6	10.8189	0.0727671	0.0685095	0	1.05516
Lz-0	13.0881	0.0148349	0.0339405	0.10806	1.80308
Mr-0	14.3826	0.413419	0	0.0325125	3.16913
Mrk-0	13.4292	0.0257765	0.0949834	0	2.3677
Ms-0	9.76515	0.0641419	0	0.0263086	2.01869
Mt-0	0.169052	1.76319	0	0.0142171	1.08194
Mz-0	1.14572	4.96843	0.273796	0.00435933	1.20381
Nd-1	9.43136	0.0353757	0	0.0243653	0.56393
NFA-10	1.69925	13.1397	0.0514435	0.471919	1.96177
NFA-8	1.75157	13.747	0.0679628	0.338104	2.02482
Nok-3	4.23598	0	0.00815035	0	0.940506
Omo2-1	17.9579	0.130759	0.0182886	0.0996971	1.27374
Omo2-3	6.7526	0	0.0132368	0.0098931	1.04249
Oy-0	4.1267	0	0.0176806	0.012827	1.18484
Pna-10	7.52818	0	0	0.00653986	1.3574
Pna-17	7.25022	0	0	0.0256183	1.5506
Pro-0	2.15429	12.6877	0	0.148825	1.17877
Pu2-23	10.0653	0.111636	0	0.060869	2.70603
Pu2-7	7.27635	0.0183419	0.0372002	0.0165226	1.40042
Ra-0	9.20949	0.0190184	0	0.0435641	1.39787
Ren-1	0.0619272	7.58762	0	0.366649	2.22546
Ren-11	0	6.09918	0.0222635	0.187399	0.904435
Rmx-A02	9.51729	0	0.0207518	0.00652052	1.53829
Rmx-A180	12.5238	0.0435887	0	0	1.83254
RRS-10	6.62935	0	0	0	1.21226
RRS-7	5.90033	0	0	0.0190892	0.925561
Se-0	0.842733	5.77241	0	0.0540113	0.626112
Shahdara	2.58111	6.61649	0	0.0738294	0.752396
Sorbo	4.78025	18.9987	0	0.0645461	1.66374
Spr1-2	5.99628	0	0.0216781	0.0156312	1.07549
Spr1-6	9.24052	0.0183976	0	0.0309178	1.98892
Sq-1	0.345524	13.7986	0.0950024	0.574706	2.41422
Sq-8	12.1319	0.043647	0.019418	0.0624733	1.23177
Tamm-2	22.1622	0.231338	0	0.012506	1.45841
Tamm-27	14.9441	0.163085	0	0.0261145	1.2489
Ts-1	0.00839406	1.98105	0	0.132318	1.56913
Ts-5	0.861559	7.19333	0	0.170475	1.62229
Tsu-1	14.2323	0.032661	0	0.0433518	2.13204
Ull2-3	4.66255	0	0.0411645	0.00643865	1.58568
Ull2-5	4.93611	0	0.0250937	0.0431872	0.961578
Uod-1	7.35836	0.00598724	0	0.0167784	1.01091
Uod-7	8.50303	0.0409404	0	0.0299555	1.34246
Van-0	7.76802	0.0801276	0.037053	0.184717	1.34928
Var2-1	8.9973	0.0254213	0	0.04251	1.45087
Var2-6	11.867	0.106425	0.0124103	0.0929988	1.83653
Wa-1	3.36094	0	0	0.0329973	2.41826
Ws-0	11.2916	0.0421132	0.045051	0.112603	1.82332
Ws-2	7.55174	0.0322652	0	0.0199276	0.742141
Wt-5	0.427277	1.94322	0	0	0.676756
Yo-0	12.4972	0.0373033	0.111947	0.0228952	1.29994
Zdr-1	7.66998	0	0.0169276	0.0524698	1.59604
Zdr-6	10.0161	0	0.0233195	0.0066923	1.14782

## Sheet: README
Sheet "AthaInsect2016_seasonalTotal": Insects on field-grown individuals of Arabidopsis thaliana. Cumulative no. of each species for a month.
Header	Description
Site	Otsu, Japan (JPN) or Zurich, Switzerland (CHZ)
ID	Plant individual ID
Rep	Replicate ID of each accession, from 1 to 10.
Block	Experimental block ID
Line	Name of plant accession
Bolting	Presence (1) or absence (0) of flowering stems 2 week after the start of outdoor experiment.
LeafLen	Length (mm) of the largest cauline leaf at the start of outdoor experiment.
Trichome	Trichome density (no./cm2), compiled from the GWA-portal site (see text).
Mp	No. of wingless Myzus persicae
Mp_w	No. of winged Myzus persicae
Mp_sum	Total no. of wingless and winged Myzus persicae
Le	No. of wingless Lipaphis erysimi
Le_w	No. of winged Lipaphis erysimi
Le_sum	Total no. of wingless and winged Lipaphis erysimi
mummy	No. of mummified aphids
Ps	No. of adult Phyllotreta striolata
Pa	No. of adult Phyllotreta atra
Ar	No. of larval Athalia rosae
Px	No. of larval Plutella xylostella
Tt	No. of Thrips tabaci
Fo	No. of Frankliniella occidentalis
Pr_e	No. of Pieris rapae eggs
Pr_l	No. of Pieris rapae larvae
Pr_sum	Total no. of Pieris rapae eggs and larvae
Al	No. of Atractomorpha lata
Cs	No. of larval Coccinella septempunctata
Bh	No. of Bourletiella hortensis
Tni	No. of larval Trichoplusia ni
mine	No. of mining traces
Hole	No. of leaf holes made by Phyllotreta beetles
Sheet "AthaGlucosinolates": The amount of aliphatic glucosinolates, averaged among the twice trials of Chan et al. (2010).
Header	Description
Accession	Name of plant accession
C3	Total C3-aliphatic glucosinolate (nmol/mg flesh weight)
C4	Total C4-aliphatic glucosinolate (nmol/mg flesh weight)
C5	Total C5-aliphatic glucosinolate (nmol/mg flesh weight)
C7	Total C7-aliphatic glucosinolate (nmol/mg flesh weight)
C8	Total C8-aliphatic glucosinolate (nmol/mg flesh weight)
