# Supplementary material for: Plant trichomes and a single gene GLABRA1 contribute to insect community composition on field-grown Arabidopsis thaliana
Source: BMC Plant Biol. 2019 Apr 27;19:163. doi: 10.1186/s12870-019-1705-2 (PMC6486987; doi:10.1186/s12870-019-1705-2)
Supplement: Supplementary file 6 — Effects of trichome density, presence of flowering stem and initial plant size on insect abundance and community composition in a comparison between glabrous mutants and their parental accessions. Standardized coefficient (Coef.), standard error (SE), t-value, and FDR-corrected P-values are shown for each explanatory variable. Bold values highlight significant effects at Pfdr < 0.05. NA means no data available. The trichome density represents differences between the null and hypomorphic mutants; as the trichome density had a significant effect on flea beetles and sawflies (Additional file 4), we focused on species, guild and community indices comprising these two leaf chewers. (XLSX 11 kb) [file 12870_2019_1705_MOESM6_ESM.xlsx]

## Sheet: Additional_file_6
Zurich							Otsu
Response	Explanatory	Coef.	SE	t	Pfdr		Response	Explanatory	Coef.	SE	t	Pfdr
Leaf holes	Trichome	-0.42	0.14	-3.05	0.027		Turnip sawfly	Trichome	-0.57	0.15	-3.94	0.002
	Flowering	-1.18	0.27	-4.4	0.001			Flowering	-0.42	0.29	-1.46	0.397
	Initial leaf length	0.42	0.13	3.14	0.021			Initial leaf length	0.23	0.16	1.44	0.318
Leaf chewer	Trichome	-0.06	0.17	-0.33	0.959		Leaf chewer	Trichome	-0.47	0.15	-3.07	0.009
	Flowering	-0.19	0.33	-0.57	0.812			Flowering	-0.43	0.3	-1.4	0.397
	Initial leaf length	0.39	0.16	2.38	0.062			Initial leaf length	0.26	0.17	1.55	0.318
Specialist	Trichome	0.01	0.17	0.05	0.959		Specialist	Trichome	-0.49	0.15	-3.16	0.009
	Flowering	0.23	0.33	0.69	0.812			Flowering	-0.4	0.3	-1.31	0.397
	Initial leaf length	0.32	0.16	1.95	0.068			Initial leaf length	0.26	0.17	1.58	0.318
Species richness	Trichome	0.01	0.17	0.05	0.959		Species richness	Trichome	-0.24	0.17	-1.37	0.214
	Flowering	0.08	0.34	0.24	0.812			Flowering	0.12	0.34	0.36	0.722
	Initial leaf length	0.32	0.17	1.89	0.068			Initial leaf length	0.08	0.19	0.4	0.689
Shannon diversity	Trichome	-0.16	0.16	-0.95	0.959		Shannon diversity	Trichome	-0.17	0.18	-0.97	0.339
	Flowering	-0.13	0.32	-0.41	0.812			Flowering	0.14	0.35	0.4	0.722
	Initial leaf length	0.36	0.16	2.25	0.062			Initial leaf length	0.13	0.19	0.71	0.582
Total abundance	Trichome	0.04	0.17	0.22	0.959		Total abundance	Trichome	-0.46	0.16	-2.86	0.011
	Flowering	0.3	0.33	0.91	0.812			Flowering	-0.16	0.32	-0.52	0.722
	Initial leaf length	0.33	0.16	2	0.068			Initial leaf length	0.18	0.17	1.03	0.468
